# Supplementary material for: Whole-Head Functional Near-Infrared Spectroscopy as an Ecological Monitoring Tool for Assessing Cortical Activity in Parkinson’s Disease Patients at Different Stages
Source: Int J Mol Sci. 2022 Nov 28;23(23):14897. doi: 10.3390/ijms232314897 (PMC9736501; doi:10.3390/ijms232314897)
Supplement: Supplementary file 1 [file ijms-23-14897-s001.zip]

Archive with 1 entries (1 files):
- Supplementary_material.xlsx
