# Supplementary material for: Whole-Head Functional Near-Infrared Spectroscopy as an Ecological Monitoring Tool for Assessing Cortical Activity in Parkinson’s Disease Patients at Different Stages
Source: Int J Mol Sci. 2022 Nov 28;23(23):14897. doi: 10.3390/ijms232314897 (PMC9736501; doi:10.3390/ijms232314897)
Supplement: Supplementary file 1 [file ijms-23-14897-s001.zip › Supplementary_material.xlsx]

## Sheet: demographics
Patient's characteristics.
	N	mean (SE)	Skewness (SE)	Kurtosis (SE)	Shapiro-Wilk W (p)
age	39	68.957 (1.2226)	-0.538 (0.378)	-0.706 (0.741)	0.944 (0.051)
education	39	12.051 (0.6212)	0.179 (0.378)	-0.389 (0.741)	0.94 (0.038)
CRIQtotal	39	125.513 (3.2905)	-0.439 (0.378)	-0.231 (0.741)	0.958 (0.154)
diseaseDuration	39	4.333 (0.4371)	0.467 (0.378)	-0.223 (0.741)	0.964 (0.244)
HY	39	2.026 (0.0861)	0.162 (0.378)	-0.623 (0.741)	0.913 (0.005)
UPDRStotal	39	29.128 (2.2412)	0.574 (0.378)	-0.145 (0.741)	0.954 (0.114)
SCWE	37	8.946 (1.5174)	0.922 (0.388)	-0.397 (0.759)	0.855 (< .001)
SCWT	36	16.708 (2.2474)	1.995 (0.393)	6.544 (0.768)	0.844 (< .001)
EQ5D5L	39	0.783 (0.0205)	-0.726 (0.378)	0.194 (0.741)	0.944 (0.051)
VAS1	39	62.231 (3.3513)	-0.618 (0.378)	0.283 (0.741)	0.949 (0.075)
Patient's characteristics with respect to ePD vs. mPD group subdivision. Difference in participant characteristics was either assessed by (*) independent samples t-test or (**) Mann-Whitney U-test depending on data distribution.
	group	N	mean (SE)	Skewness (SE)	Kurtosis (SE)	Shapiro-Wilk W (p)	ePD vs. mPD (dof, p)
age	ePD	13	63.519 (1.6549)	0.398 (0.616)	-0.4844 (1.191)	0.939 (0.034)	55.5 (37, < .001) (**)
	mPD	26	71.676 (1.3652)	-1.393 (0.456)	1.8768 (0.887)
education	ePD	13	13.308 (1.0824)	-0.363 (0.616)	-0.8023 (1.191)	0.971 (0.397)	1.4508 (37, 0.155) (*)
	mPD	26	11.423 (0.7425)	0.449 (0.456)	0.4859 (0.887)
CRIQtotal	ePD	13	131.385 (6.1899)	-0.428 (0.616)	0.0409 (1.191)	0.952 (0.096)	1.272 (37, 0.211) (*)
	mPD	26	122.577 (3.8021)	-0.675 (0.456)	-0.3714 (0.887)
diseaseDuration	ePD	13	2.903 (0.8005)	1.327 (0.616)	0.8962 (1.191)	0.942 (0.046)	87 (37, 0.014) (**)
	mPD	26	5.049 (0.4695)	0.533 (0.456)	0.7419 (0.887)
HY	ePD	13	1.423 (0.0521)	-2.179 (0.616)	3.2231 (1.191)	-	-
	mPD	26	2.327 (0.0731)	0.68 (0.456)	-0.8173 (0.887)
UPDRStotal	ePD	13	16.077 (1.5626)	0.725 (0.616)	0.4385 (1.191)	0.968 (0.328)	-5.4598 (37, < .001) (*)
	mPD	26	35.654 (2.3993)	0.443 (0.456)	0.3452 (0.887)
SCWE	ePD	12	9.083 (3.2543)	0.961 (0.637)	-0.8233 (1.232)	0.857 (< .001)	132.5 (35, 0.58) (**)
	mPD	25	8.88 (1.6677)	0.924 (0.464)	-0.0755 (0.902)
SCWT	ePD	12	12.693 (2.4129)	1.235 (0.637)	1.6555 (1.232)	0.855 (< .001)	105 (34, 0.196) (**)
	mPD	24	18.716 (3.1002)	1.8 (0.472)	5.296 (0.918)
EQ5D5L	ePD	13	0.841 (0.0321)	-0.946 (0.616)	0.353 (1.191)	0.939 (0.035)	96.5 (37, 0.031) (**)
	mPD	26	0.754 (0.0248)	-0.761 (0.456)	0.3222 (0.887)
VAS1	ePD	13	72.462 (3.9994)	-1.245 (0.616)	0.9359 (1.191)	0.967 (0.299)	2.274 (37, 0.029) (*)
	mPD	26	57.115 (4.3161)	-0.274 (0.456)	0.2957 (0.887)
Distribution of ROI-based subject-level results employed for ROI-based correlation analysis.
Contrast	ROI	mean (SE)	Skewness (SE)	Kurtosis (SE)	Shapiro-Wilk W (p)
Left Grasp hbo	L_VIS1	0.03682 (0.0684)	-0.0295 (0.378)	-0.1195 (0.741)	0.971 (0.401)
	L_VIS2	0.03682 (0.0684)	-0.0295 (0.378)	-0.1195 (0.741)	0.971 (0.401)
	L_SMN	0.02022 (0.0409)	0.5485 (0.378)	1.734 (0.741)	0.958 (0.148)
	R_SMN	0.37413 (0.0463)	0.2695 (0.378)	-0.2904 (0.741)	0.982 (0.781)
	L_PFC1	0.12147 (0.0521)	0.3006 (0.378)	1.0827 (0.741)	0.978 (0.645)
Right Grasp hbo	L_VIS1	-0.09915 (0.0508)	0.0418 (0.378)	-0.0878 (0.741)	0.988 (0.944)
	R_VIS1	-0.02198 (0.0651)	0.5574 (0.378)	0.3921 (0.741)	0.975 (0.533)
	L_VIS2	-0.11728 (0.0383)	-0.2076 (0.378)	-0.9317 (0.741)	0.965 (0.267)
	R_VIS2	-0.04211 (0.0591)	0.4442 (0.378)	0.0498 (0.741)	0.957 (0.145)
	L_SMN	0.49312 (0.0768)	1.2378 (0.378)	2.2725 (0.741)	0.904 (0.003)
	L_PFC1	0.07017 (0.0297)	0.0708 (0.378)	0.3498 (0.741)	0.993 (0.997)
Left Grasp hbr	R_VIS1	-0.00428 (0.0466)	1.2355 (0.378)	2.8872 (0.741)	0.908 (0.004)
	L_VIS2	-0.07732 (0.0475)	-0.7399 (0.378)	0.8996 (0.741)	0.963 (0.224)
	R_VIS2	-0.00428 (0.0466)	1.2355 (0.378)	2.8872 (0.741)	0.908 (0.004)
	L_SMN	-0.05909 (0.0219)	1.0992 (0.378)	2.1927 (0.741)	0.926 (0.013)
	R_SMN	-0.24696 (0.0392)	-1.1581 (0.378)	1.3438 (0.741)	0.909 (0.004)
	L_PFC2	-0.04296 (0.0216)	-0.4306 (0.378)	0.8932 (0.741)	0.935 (0.025)
	R_PFC2	-0.0906 (0.0236)	-0.2409 (0.378)	-0.5049 (0.741)	0.975 (0.53)
	R_PFC1	-0.08558 (0.0232)	-0.2889 (0.378)	0.1754 (0.741)	0.982 (0.768)
Right Grasp hbr	R_VIS1	-4.42e−4 (0.0255)	0.5278 (0.378)	0.4327 (0.741)	0.954 (0.114)
	R_VIS2	0.04166 (0.0237)	0.0734 (0.378)	0.1548 (0.741)	0.98 (0.7)
	L_SMN	-0.27796 (0.0303)	-0.772 (0.378)	0.5632 (0.741)	0.951 (0.089)
	L_PFC2	-0.12503 (0.049)	-1.2377 (0.378)	1.8758 (0.741)	0.911 (0.005)
	R_PFC2	-0.10076 (0.0339)	-0.304 (0.378)	0.6963 (0.741)	0.973 (0.45)
	L_PFC1	0.0011 (0.0148)	0.3163 (0.378)	-0.6971 (0.741)	0.969 (0.342)
	R_PFC1	-0.11749 (0.0378)	-0.4627 (0.378)	0.7819 (0.741)	0.964 (0.25)
Distribution of ROI-based subject-level results employed for ROI-based correlation analysis considering ePD vs. mPD group subdivision.
Contrast	ROI	group	mean (SE)	Skewness (SE)	Kurtosis (SE)	Shapiro-Wilk W (p)
Left Grasp hbo	L_VIS1	ePD	-0.13812 (0.1342)	0.66 (0.616)	0.24274 (1.191)	0.914 (0.207)
	L_VIS1	mPD	0.1243 (0.0737)	-0.1968 (0.456)	0.82 (0.887)	0.963 (0.457)
	L_VIS2	ePD	-0.13812 (0.1342)	0.66 (0.616)	0.24274 (1.191)	0.914 (0.207)
	L_VIS2	mPD	0.1243 (0.0737)	-0.1968 (0.456)	0.82 (0.887)	0.963 (0.457)
	L_SMN	ePD	0.06759 (0.1001)	0.2313 (0.616)	0.76858 (1.191)	0.969 (0.879)
	L_SMN	mPD	-0.00346 (0.0366)	0.386 (0.456)	-0.40165 (0.887)	0.952 (0.257)
	R_SMN	ePD	0.41672 (0.0889)	-0.8248 (0.616)	-0.34947 (1.191)	0.904 (0.149)
	R_SMN	mPD	0.35284 (0.0542)	0.9731 (0.456)	0.67336 (0.887)	0.916 (0.037)
	L_PFC1	ePD	-0.01136 (0.0546)	-0.1263 (0.616)	-1.00149 (1.191)	0.951 (0.606)
	L_PFC1	mPD	0.18789 (0.0703)	-0.0462 (0.456)	0.95367 (0.887)	0.986 (0.973)
Right Grasp hbo	L_VIS1	ePD	0.03063 (0.0933)	-0.3873 (0.616)	1.48481 (1.191)	0.962 (0.786)
	L_VIS1	mPD	-0.16404 (0.0574)	0.1116 (0.456)	-0.3598 (0.887)	0.982 (0.905)
	R_VIS1	ePD	0.04027 (0.1169)	1.3376 (0.616)	2.60054 (1.191)	0.899 (0.128)
	R_VIS1	mPD	-0.0531 (0.0792)	0.2076 (0.456)	-0.61695 (0.887)	0.978 (0.824)
	L_VIS2	ePD	-0.0545 (0.0496)	-0.8695 (0.616)	1.24272 (1.191)	0.888 (0.091)
	L_VIS2	mPD	-0.14868 (0.0513)	0.0841 (0.456)	-1.16827 (0.887)	0.96 (0.388)
	R_VIS2	ePD	0.13801 (0.1012)	0.3143 (0.616)	-0.41053 (1.191)	0.953 (0.652)
	R_VIS2	mPD	-0.13217 (0.0673)	0.5621 (0.456)	0.79142 (0.887)	0.95 (0.232)
	L_SMN	ePD	0.59972 (0.1414)	1.133 (0.616)	1.99672 (1.191)	0.928 (0.317)
	L_SMN	mPD	0.43982 (0.0911)	1.4039 (0.456)	3.49196 (0.887)	0.876 (0.005)
	L_PFC1	ePD	0.06812 (0.04)	0.1652 (0.616)	-0.81597 (1.191)	0.942 (0.478)
	L_PFC1	mPD	0.07119 (0.0404)	0.0475 (0.456)	0.25578 (0.887)	0.987 (0.977)
Left Grasp hbr	R_VIS1	ePD	0.08943 (0.0538)	-0.5041 (0.616)	1.11224 (1.191)	0.953 (0.644)
	R_VIS1	mPD	-0.05114 (0.0631)	1.7689 (0.456)	4.10031 (0.887)	0.825 (< .001)
	L_VIS2	ePD	0.03418 (0.07)	-1.1706 (0.616)	1.70603 (1.191)	0.892 (0.105)
	L_VIS2	mPD	-0.13307 (0.06)	-0.5807 (0.456)	1.10757 (0.887)	0.972 (0.668)
	R_VIS2	ePD	0.08943 (0.0538)	-0.5041 (0.616)	1.11224 (1.191)	0.953 (0.644)
	R_VIS2	mPD	-0.05114 (0.0631)	1.7689 (0.456)	4.10031 (0.887)	0.825 (< .001)
	L_SMN	ePD	-0.04335 (0.046)	1.7707 (0.616)	3.97152 (1.191)	0.831 (0.017)
	L_SMN	mPD	-0.06695 (0.024)	0.2848 (0.456)	-0.52013 (0.887)	0.935 (0.102)
	R_SMN	ePD	-0.35891 (0.0894)	-0.7277 (0.616)	-0.38511 (1.191)	0.919 (0.246)
	R_SMN	mPD	-0.19098 (0.0349)	-0.5219 (0.456)	-0.63987 (0.887)	0.948 (0.204)
	L_PFC2	ePD	-0.10415 (0.0367)	-1.0556 (0.616)	-0.28203 (1.191)	0.827 (0.015)
	L_PFC2	mPD	-0.01237 (0.0251)	-0.2065 (0.456)	1.24656 (0.887)	0.955 (0.307)
	R_PFC2	ePD	-0.12448 (0.0423)	-0.0308 (0.616)	-1.26905 (1.191)	0.944 (0.516)
	R_PFC2	mPD	-0.07365 (0.0283)	-0.3506 (0.456)	0.11331 (0.887)	0.972 (0.668)
	R_PFC1	ePD	-0.10967 (0.042)	-0.6261 (0.616)	-0.63216 (1.191)	0.926 (0.3)
	R_PFC1	mPD	-0.07353 (0.028)	-0.1195 (0.456)	0.65374 (0.887)	0.991 (0.997)
Right Grasp hbr	R_VIS1	ePD	-0.02428 (0.0514)	0.8033 (0.616)	0.33645 (1.191)	0.923 (0.279)
	R_VIS1	mPD	0.01148 (0.0289)	0.4799 (0.456)	1.15521 (0.887)	0.954 (0.288)
	R_VIS2	ePD	0.09488 (0.0398)	-0.3793 (0.616)	1.73146 (1.191)	0.945 (0.519)
	R_VIS2	mPD	0.01504 (0.0285)	0.2984 (0.456)	0.42252 (0.887)	0.982 (0.915)
	L_SMN	ePD	-0.35528 (0.0604)	-0.4902 (0.616)	0.35637 (1.191)	0.957 (0.703)
	L_SMN	mPD	-0.23931 (0.0323)	-0.7758 (0.456)	0.68609 (0.887)	0.944 (0.165)
	L_PFC2	ePD	-0.12546 (0.0679)	-0.887 (0.616)	0.66321 (1.191)	0.909 (0.176)
	L_PFC2	mPD	-0.12482 (0.0661)	-1.2989 (0.456)	1.88755 (0.887)	0.9 (0.016)
	R_PFC2	ePD	-0.16103 (0.0544)	-1.0628 (0.616)	1.4898 (1.191)	0.918 (0.235)
	R_PFC2	mPD	-0.07062 (0.0424)	-0.1803 (0.456)	0.49956 (0.887)	0.972 (0.683)
	L_PFC1	ePD	-0.03759 (0.0258)	0.7751 (0.616)	-0.28059 (1.191)	0.914 (0.206)
	L_PFC1	mPD	0.02045 (0.0172)	0.2685 (0.456)	-0.51086 (0.887)	0.979 (0.855)
	R_PFC1	ePD	-0.17574 (0.0545)	-0.4161 (0.616)	0.00345 (1.191)	0.953 (0.637)
	R_PFC1	mPD	-0.08836 (0.0495)	-0.6584 (0.456)	1.22918 (0.887)	0.949 (0.219)

## Sheet: optodeConfigurationROI
The following table provides the correspondence between source - detector locations and major BAs regions. Functional labels were identified by registration of optode configuration to the Colin27 atlas and souorce-detector pair mostly contibuting to sensitivity profile to cortical surface.											Source-detector placement with respect to International 10/5 system.
Anatomical Areas	Functional Label	Functional Areas	source	detector	reference	xMNI	yMNI	zMNI			channel	source	detector	reference	xMNI	yMNI	zMNI
Sensorimotor Network Areas	L-SMN	Left BA1 - 2 - 3 - 4	11	31	CP1 - CCP3h	-44.8969	-42.7183	86.6394			1	1	1	Fpz - Fp1	-14.9397	85.3623	0.1384
			11	7	CP1 - C1	-36.3487	-33.1972	91.0826			2	1	2	Fpz - AFz	-0.563228	83.7198	22.4414
			11	9	CP1 - CP3	-49.8656	-51.5193	77.9677			3	1	16	Fpz - Fp2	14.1741	85.5138	0.523145
			12	8	CP5 - C5	-75.2518	-32.5261	25.3569			4	2	1	AF3 - Fp1	-31.1285	76.6785	10.204
			9	5	C3 - FC3	-62.6238	1.31906	60.8399			5	2	2	AF3 - AFz	-17.5065	77.5679	33.7977
			9	7	C3 - C1	-51.3523	-15.1701	78.4939			6	2	3	AF3 - F1	-31.1041	63.9714	44.7333
			9	8	C3 - C5	-72.0252	-16.3841	46.1233			7	3	1	AF7 - Fp1	-41.4936	74.0848	-5.86355
			9	9	C3 - CP3	-65.211	-33.6778	66.0179			8	3	4	AF7 - F5	-57.6864	54.1693	4.31422
	R-SMN	Right BA1 - 2 - 3 - 4	22	22	FC6 - C6	76.0536	1.39661	27.2786			9	4	2	Fz - AFz	-0.793447	66.7436	55.9638
			23	19	C4 - FC4	63.6905	4.31139	65.0107			10	4	3	Fz - F1	-14.3387	53.5151	66.9581
			23	21	C4 - C2	50.768	-13.1626	79.6307			11	4	17	Fz - F2	13.567	55.1535	68.4627
			23	22	C4 - C6	77.1087	-13.1306	54.1058			12	5	3	F3 - F1	-38.963	50.9975	54.1277
			23	23	C4 - CP4	66.0223	-31.1287	68.8418			13	5	4	F3 - F5	-57.6343	48.0805	32.5885
			25	21	CP2 - C2	36.5093	-31.8619	92.7766			14	5	5	F3 - FC3	-54.8371	33.8723	50.5495
			25	23	CP2 - CP4	51.0072	-49.9018	80.4015			15	6	4	F7 - F5	-67.9867	44.1549	4.90008
			25	32	CP2 - CCP4h	45.3575	-41.1196	88.7409			16	6	6	F7 - FT7	-72.1232	25.1443	-11.8227
			26	22	CP6 - C6	84.565	-30.5351	34.9096			17	7	3	FC1 - F1	-30.8115	36.4093	71.3875
			26	23	CP6 - CP4	74.762	-48.6432	52.3041			18	7	5	FC1 - FC3	-47.16	19.9497	69.2435
Primary Visual Areas (Occipital Cortex)	L-VIS1	Left BA17	15	13	O1 - PO3	-31.8398	-106.861	18.0212			19	7	7	FC1 - C1	-35.3604	3.10647	85.7136
			15	14	O1 - PO7	-41.3433	-106.644	1.44809			20	8	4	FC5 - F5	-69.0308	29.6735	20.8791
			15	15	O1 - I1	-28.4942	-113.432	-14.9206			21	8	5	FC5 - FC3	-67.6838	16.8987	40.5959
			15	30	O1 - Oz	-14.3811	-116.072	8.21015			22	8	6	FC5 - FT7	-77.9561	13.8301	6.63372
			31	15	Iz - I1	-13.6473	-114.662	-31.1245			23	8	8	FC5 - C5	-76.2651	-1.41126	25.2323
			31	30	Iz - Oz	0.339008	-120.283	-7.32589			24	9	5	C3 - FC3	-62.6238	1.31906	60.8399
			32	30	POz - Oz	-0.0152826	-110.619	29.6369			25	9	7	C3 - C1	-51.3523	-15.1701	78.4939
	R-VIS1	Right BA17	29	27	O2 - PO4	32.7579	-107.725	20.3182			26	9	8	C3 - C5	-72.0252	-16.3841	46.1233
			29	28	O2 - PO8	42.2276	-105.491	3.3746			27	9	9	C3 - CP3	-65.211	-33.6778	66.0179
			29	29	O2 - I2	29.3848	-112.438	-13.6054			28	10	6	T7 - FT7	-78.4016	-3.63891	-12.27
			29	30	O2 - Oz	14.9542	-116.034	9.1158			29	10	8	T7 - C5	-80.6826	-17.4707	8.46959
			31	29	Iz - I2	14.7515	-114.452	-30.4673			30	10	10	T7 - TP7	-79.6026	-32.3026	-11.7498
Secondary Visual Areas (Occipital Cortex)	L-VIS2	Left BA18 - 19	13	12	P3 - P5	-59.6961	-80.8628	39.5149			31	11	7	CP1 - C1	-36.3487	-33.1972	91.0826
			13	13	P3 - PO3	-44.5324	-93.0076	43.7354			32	11	9	CP1 - CP3	-49.8656	-51.5193	77.9677
			14	12	P7 - P5	-68.0704	-76.6105	8.92601			33	11	11	CP1 - P1	-32.7229	-68.4696	83.4358
			14	14	P7 - PO7	-62.2263	-87.0013	-4.12834			34	11	31	CP1 - CCP3h	-44.8969	-42.7183	86.6394
			15	13	O1 - PO3	-31.8398	-106.861	18.0212			35	12	8	CP5 - C5	-75.2518	-32.5261	25.3569
			15	14	O1 - PO7	-41.3433	-106.644	1.44809			36	12	9	CP5 - CP3	-68.9703	-49.5666	44.5295
			15	15	O1 - I1	-28.4942	-113.432	-14.9206			37	12	10	CP5 - TP7	-79.444	-48.2787	8.54414
			16	14	PO9 - PO7	-52.4496	-97.1434	-21.1441			38	12	12	CP5 - P5	-72.611	-64.5535	26.9897
			31	15	Iz - I1	-13.6473	-114.662	-31.1245			39	13	9	P3 - CP3	-58.3446	-66.9187	59.4749
			32	13	POz - PO3	-18.4731	-105.296	42.0601			40	13	11	P3 - P1	-41.0087	-83.5337	63.8985
			32	30	POz - Oz	-0.0152826	-110.619	29.6369			41	13	12	P3 - P5	-59.6961	-80.8628	39.5149
	R-VIS2	Right BA18 - 19	27	26	P4 - P6	60.1219	-78.4106	41.702			42	13	13	P3 - PO3	-44.5324	-93.0076	43.7354
			27	27	P4 - PO4	44.6007	-90.895	44.7313			43	14	10	P7 - TP7	-75.166	-60.7004	-8.97618
			28	26	P8 - P6	70.3332	-75.7698	13.2805			44	14	12	P7 - P5	-68.0704	-76.6105	8.92601
			28	28	P8 - PO8	63.576	-85.4911	-1.07754			45	14	14	P7 - PO7	-62.2263	-87.0013	-4.12834
			29	27	O2 - PO4	32.7579	-107.725	20.3182			46	15	13	O1 - PO3	-31.8398	-106.861	18.0212
			29	28	O2 - PO8	42.2276	-105.491	3.3746			47	15	14	O1 - PO7	-41.3433	-106.644	1.44809
			29	29	O2 - I2	29.3848	-112.438	-13.6054			48	15	15	O1 - I1	-28.4942	-113.432	-14.9206
			30	28	PO10 - PO8	54.749	-97.3728	-18.5063			49	15	30	O1 - Oz	-14.3811	-116.072	8.21015
			30	29	PO10 - I2	41.3916	-103.611	-35.6963			50	16	14	PO9 - PO7	-52.4496	-97.1434	-21.1441
			31	29	Iz - I2	14.7515	-114.452	-30.4673			51	16	15	PO9 - I1	-40.3019	-105.083	-37.5133
			32	27	POz - PO4	18.0353	-104.274	42.0467			52	17	2	AF4 - AFz	16.8745	77.8714	34.5565
Dorsolateral-Prefrontal Cortex	L-PFC1	BA46_BA9_Left	2	2	AF3 - AFz	-17.5065	77.5679	33.7977			53	17	16	AF4 - Fp2	31.5524	79.7631	12.6116
			2	3	AF3 - F1	-31.1041	63.9714	44.7333			54	17	17	AF4 - F2	31.2408	65.6576	46.4332
			3	4	AF7 - F5	-57.6864	54.1693	4.31422			55	18	16	AF8 - Fp2	40.9608	75.3491	-4.35718
			4	2	Fz - AFz	-0.793447	66.7436	55.9638			56	18	18	AF8 - F6	57.3487	55.2683	5.51569
			4	3	Fz - F1	-14.3387	53.5151	66.9581			57	19	17	F4 - F2	38.6529	52.8667	54.6177
			5	3	F3 - F1	-38.963	50.9975	54.1277			58	19	18	F4 - F6	57.5977	50.1051	33.3196
			5	4	F3 - F5	-57.6343	48.0805	32.5885			59	19	19	F4 - FC4	55.1158	36.8248	52.9156
			5	5	F3 - FC3	-54.8371	33.8723	50.5495			60	20	18	F8 - F6	68.0887	45.9292	6.29965
			7	3	FC1 - F1	-30.8115	36.4093	71.3875			61	20	20	F8 - FT8	71.0646	26.8264	-9.78759
			7	5	FC1 - FC3	-47.16	19.9497	69.2435			62	21	17	FC2 - F2	30.5967	39.2237	74.5229
	R-PFC1	BA46_BA9_Right	17	17	AF4 - F2	31.2408	65.6576	46.4332			63	21	19	FC2 - FC4	47.0573	22.6076	72.4854
			17	2	AF4 - AFz	16.8745	77.8714	34.5565			64	21	21	FC2 - C2	34.295	4.6788	86.8896
			18	18	AF8 - F6	57.3487	55.2683	5.51569			65	22	18	FC6 - F6	69.7188	32.2408	22.9994
			19	17	F4 - F2	38.6529	52.8667	54.6177			66	22	19	FC6 - FC4	68.358	19.9499	43.8527
			19	18	F4 - F6	57.5977	50.1051	33.3196			67	22	20	FC6 - FT8	77.5283	16.6635	9.35193
			19	19	F4 - FC4	55.1158	36.8248	52.9156			68	22	22	FC6 - C6	76.0536	1.39661	27.2786
			21	17	FC2 - F2	30.5967	39.2237	74.5229			69	23	19	C4 - FC4	63.6905	4.31139	65.0107
			21	19	FC2 - FC4	47.0573	22.6076	72.4854			70	23	21	C4 - C2	50.768	-13.1626	79.6307
			4	17	Fz - F2	13.567	55.1535	68.4627			71	23	22	C4 - C6	77.1087	-13.1306	54.1058
			4	2	Fz - AFz	-0.793447	66.7436	55.9638			72	23	23	C4 - CP4	66.0223	-31.1287	68.8418
Ventrolateral-Prefrontal Cortex	L-PFC2	Left BA45 - 47	3	1	AF7 - Fp1	-41.4936	74.0848	-5.86355			73	24	20	T8 - FT8	78.3718	-0.596951	-9.05861
			3	4	AF7 - F5	-57.6864	54.1693	4.31422			74	24	22	T8 - C6	83.7807	-14.0988	12.999
			5	4	F3 - F5	-57.6343	48.0805	32.5885			75	24	24	T8 - TP8	85.0286	-29.7935	-6.50611
			6	4	F7 - F5	-67.9867	44.1549	4.90008			76	25	21	CP2 - C2	36.5093	-31.8619	92.7766
			6	6	F7 - FT7	-72.1232	25.1443	-11.8227			77	25	23	CP2 - CP4	51.0072	-49.9018	80.4015
			8	4	FC5 - F5	-69.0308	29.6735	20.8791			78	25	25	CP2 - P2	34.1571	-67.5998	86.2049
	R-PFC2	Right BA45 - 47	18	16	AF8 - Fp2	40.9608	75.3491	-4.35718			79	25	32	CP2 - CCP4h	45.3575	-41.1196	88.7409
			18	18	AF8 - F6	57.3487	55.2683	5.51569			80	26	22	CP6 - C6	84.565	-30.5351	34.9096
			19	18	F4 - F6	57.5977	50.1051	33.3196			81	26	23	CP6 - CP4	74.762	-48.6432	52.3041
			19	19	F4 - FC4	55.1158	36.8248	52.9156			82	26	24	CP6 - TP8	80.496	-45.3209	11.7849
			20	18	F8 - F6	68.0887	45.9292	6.29965			83	26	26	CP6 - P6	73.2593	-61.7626	29.6311
			20	20	F8 - FT8	71.0646	26.8264	-9.78759			84	27	23	P4 - CP4	59.2238	-64.4502	61.5084
			22	18	FC6 - F6	69.7188	32.2408	22.9994			85	27	25	P4 - P2	42.4809	-82.0893	66.5199
											86	27	26	P4 - P6	60.1219	-78.4106	41.702
											87	27	27	P4 - PO4	44.6007	-90.895	44.7313
											88	28	24	P8 - TP8	76.069	-58.1974	-5.5095
											89	28	26	P8 - P6	70.3332	-75.7698	13.2805
											90	28	28	P8 - PO8	63.576	-85.4911	-1.07754
											91	29	27	O2 - PO4	32.7579	-107.725	20.3182
											92	29	28	O2 - PO8	42.2276	-105.491	3.3746
											93	29	29	O2 - I2	29.3848	-112.438	-13.6054
											94	29	30	O2 - Oz	14.9542	-116.034	9.1158
											95	30	28	PO10 - PO8	54.749	-97.3728	-18.5063
											96	30	29	PO10 - I2	41.3916	-103.611	-35.6963
											97	31	15	Iz - I1	-13.6473	-114.662	-31.1245
											98	31	29	Iz - I2	14.7515	-114.452	-30.4673
											99	31	30	Iz - Oz	0.339008	-120.283	-7.32589
											100	32	13	POz - PO3	-18.4731	-105.296	42.0601
											101	32	27	POz - PO4	18.0353	-104.274	42.0467
											102	32	30	POz - Oz	-0.0152826	-110.619	29.6369

## Sheet: groupAnalysisEPD
Summary of group-level contrasts in ePD group across ROIs, task conditions and chromophores.									Significant group-level contrasts in ePD group across ROIs, task conditions and chromophores.
ROI	type	Contrast	Beta	SE	T	p	pFDR		ROI	type	Contrast	Beta	SE	T	p	pFDR
L-SMN	hbo	Left Grasp	0.0459209	0.0306403	1.49871	0.136078	0.272157		L-SMN	hbo	Right Grasp	0.32622	0.030102	10.8372	1.64038e-20	2.81208e-19
	hbr	Left Grasp	0.00925887	0.0154678	0.598589	0.550362	0.673913			hbr	Right Grasp	-0.241138	0.0152984	-15.7623	1.7757e-33	7.10282e-32
	hbo	Right Grasp	0.32622	0.030102	10.8372	1.64038e-20	2.81208e-19		R-SMN	hbo	Left Grasp	0.283346	0.0315825	8.97162	1.20411e-15	1.80617e-14
	hbr	Right Grasp	-0.241138	0.0152984	-15.7623	1.7757e-33	7.10282e-32			hbr	Left Grasp	-0.202506	0.0146586	-13.8148	2.07672e-28	6.23016e-27
R-SMN	hbo	Left Grasp	0.283346	0.0315825	8.97162	1.20411e-15	1.80617e-14		R-VIS1	hbr	Right Grasp	-0.0328564	0.0160568	-2.04626	0.0425005	0.113335
	hbr	Left Grasp	-0.202506	0.0146586	-13.8148	2.07672e-28	6.23016e-27		L-VIS2	hbo	Right Grasp	0.0473444	0.0224199	2.11171	0.0363911	0.102822
	hbo	Right Grasp	-0.0515082	0.0310659	-1.65803	0.0994293	0.216937		L-PFC2	hbo	Left Grasp	0.0639287	0.0309229	2.06736	0.0404421	0.110297
	hbr	Right Grasp	-0.0218543	0.0144778	-1.5095	0.133303	0.271124			hbr	Left Grasp	-0.0401828	0.0160108	-2.50973	0.0131587	0.0509368
L-VIS1	hbo	Left Grasp	-0.00642684	0.0264781	-0.242723	0.808556	0.86631			hbr	Right Grasp	-0.0491221	0.0158155	-3.10595	0.00227384	0.0118635
	hbr	Left Grasp	0.0222068	0.0124752	1.78008	0.0771146	0.181446		R-PFC2	hbr	Left Grasp	-0.0622063	0.0132967	-4.67831	6.46987e-06	5.97218e-05
	hbo	Right Grasp	-0.00209571	0.0258452	-0.0810871	0.935482	0.952589			hbo	Right Grasp	0.0798236	0.0300837	2.65338	0.0088394	0.0378832
	hbr	Right Grasp	0.00299762	0.0122994	0.243721	0.807784	0.86631			hbr	Right Grasp	-0.0667407	0.0131672	-5.06873	1.17868e-06	1.41441e-05
R-VIS1	hbo	Left Grasp	0.0330864	0.032248	1.026	0.306567	0.471641		L-PFC1	hbo	Left Grasp	0.0417658	0.0198267	2.10654	0.0368444	0.102822
	hbr	Left Grasp	0.00713146	0.0163307	0.436689	0.662973	0.757684			hbr	Left Grasp	-0.0289742	0.00963108	-3.00841	0.00308736	0.0154368
	hbo	Right Grasp	-0.0047974	0.0316894	-0.151388	0.879876	0.910216			hbr	Right Grasp	-0.0396675	0.00951708	-4.16803	5.20666e-05	0.0003905
	hbr	Right Grasp	-0.0328564	0.0160568	-2.04626	0.0425005	0.113335		R-PFC1	hbr	Left Grasp	-0.0468452	0.00884336	-5.29722	4.17933e-07	5.57245e-06
L-VIS2	hbo	Left Grasp	-0.00877591	0.0228885	-0.38342	0.701959	0.787243			hbo	Right Grasp	0.0452188	0.020069	2.25317	0.0257186	0.0875648
	hbr	Left Grasp	0.0090548	0.0103304	0.876521	0.382168	0.521138			hbr	Right Grasp	-0.0340767	0.00872641	-3.90501	0.000142782	0.00100787
	hbo	Right Grasp	0.0473444	0.0224199	2.11171	0.0363911	0.102822
	hbr	Right Grasp	-0.00709517	0.0102052	-0.695252	0.487988	0.615206
R-VIS2	hbo	Left Grasp	0.00876209	0.0270235	0.32424	0.746214	0.814052
	hbr	Left Grasp	0.0130791	0.0118969	1.09937	0.273391	0.439445
	hbo	Right Grasp	0.00881215	0.0264867	0.332701	0.73983	0.814052
	hbr	Right Grasp	0.00250028	0.0116938	0.213813	0.830987	0.88133
L-PFC2	hbo	Left Grasp	0.0639287	0.0309229	2.06736	0.0404421	0.110297
	hbr	Left Grasp	-0.0401828	0.0160108	-2.50973	0.0131587	0.0509368
	hbo	Right Grasp	0.0282019	0.0303269	0.929931	0.353921	0.511553
	hbr	Right Grasp	-0.0491221	0.0158155	-3.10595	0.00227384	0.0118635
R-PFC2	hbo	Left Grasp	0.0142494	0.0306778	0.464485	0.642983	0.741903
	hbr	Left Grasp	-0.0622063	0.0132967	-4.67831	6.46987e-06	5.97218e-05
	hbo	Right Grasp	0.0798236	0.0300837	2.65338	0.0088394	0.0378832
	hbr	Right Grasp	-0.0667407	0.0131672	-5.06873	1.17868e-06	1.41441e-05
L-PFC1	hbo	Left Grasp	0.0417658	0.0198267	2.10654	0.0368444	0.102822
	hbr	Left Grasp	-0.0289742	0.00963108	-3.00841	0.00308736	0.0154368
	hbo	Right Grasp	0.024203	0.0194652	1.2434	0.215687	0.391506
	hbr	Right Grasp	-0.0396675	0.00951708	-4.16803	5.20666e-05	0.0003905
R-PFC1	hbo	Left Grasp	0.014759	0.0204737	0.720877	0.472122	0.615206
	hbr	Left Grasp	-0.0468452	0.00884336	-5.29722	4.17933e-07	5.57245e-06
	hbo	Right Grasp	0.0452188	0.020069	2.25317	0.0257186	0.0875648
	hbr	Right Grasp	-0.0340767	0.00872641	-3.90501	0.000142782	0.00100787

## Sheet: groupAnalysisMPD
Summary of group-level contrasts in mPD group across ROIs, task conditions and chromophores.									Significant group-level contrasts in mPD group across ROIs, task conditions and chromophores.
ROI	type	Contrast	Beta	SE	T	p	pFDR		ROI	type	Contrast	Beta	SE	T	p	pFDR
L-SMN	hbo	Left Grasp	-0.0558811	0.0203323	-2.74839	0.00673445	0.0299309		L-SMN	hbo	Left Grasp	-0.0558811	0.0203323	-2.74839	0.00673445	0.0299309
	hbr	Left Grasp	0.00651674	0.00928063	0.702187	0.483665	0.615206			hbo	Right Grasp	0.245757	0.0199463	12.3209	1.88055e-24	3.7611e-23
	hbo	Right Grasp	0.245757	0.0199463	12.3209	1.88055e-24	3.7611e-23			hbr	Right Grasp	-0.203292	0.00919409	-22.1112	9.34357e-49	1.12123e-46
	hbr	Right Grasp	-0.203292	0.00919409	-22.1112	9.34357e-49	1.12123e-46		R-SMN	hbo	Left Grasp	0.229025	0.0169113	13.5427	1.08405e-27	2.60172e-26
R-SMN	hbo	Left Grasp	0.229025	0.0169113	13.5427	1.08405e-27	2.60172e-26			hbr	Left Grasp	-0.161405	0.00812694	-19.8605	1.38504e-43	8.31024e-42
	hbr	Left Grasp	-0.161405	0.00812694	-19.8605	1.38504e-43	8.31024e-42		R-VIS1	hbr	Left Grasp	-0.0365199	0.0109086	-3.3478	0.00103299	0.00619796
	hbo	Right Grasp	0.0158963	0.0165805	0.958733	0.339257	0.496474		L-VIS2	hbr	Left Grasp	-0.0170255	0.00676219	-2.51775	0.012875	0.0509368
	hbr	Right Grasp	-0.0138422	0.00801842	-1.72629	0.0863813	0.19558			hbo	Right Grasp	-0.0367651	0.0148241	-2.48008	0.0142559	0.0533277
L-VIS1	hbo	Left Grasp	0.0212995	0.0162182	1.31331	0.191112	0.358336		R-VIS2	hbr	Left Grasp	-0.0345557	0.00758128	-4.55803	1.0734e-05	9.20057e-05
	hbr	Left Grasp	-0.00258663	0.00788177	-0.328179	0.74324	0.814052		L-PFC2	hbo	Left Grasp	0.0666474	0.0211602	3.14966	0.00197802	0.011303
	hbo	Right Grasp	-0.0189001	0.0158909	-1.18936	0.236202	0.399215			hbr	Right Grasp	-0.0270123	0.0104364	-2.58827	0.0106073	0.0438921
	hbr	Right Grasp	-0.00714296	0.00777991	-0.91813	0.360045	0.511553		R-PFC2	hbo	Left Grasp	0.0368112	0.0181888	2.02383	0.0447867	0.116835
R-VIS1	hbo	Left Grasp	-0.0144694	0.0210134	-0.688582	0.492165	0.615206		L-PFC1	hbo	Left Grasp	0.0303288	0.0135112	2.24471	0.0262694	0.0875648
	hbr	Left Grasp	-0.0365199	0.0109086	-3.3478	0.00103299	0.00619796			hbr	Left Grasp	-0.0151331	0.00612791	-2.46955	0.0146651	0.0533277
	hbo	Right Grasp	-0.0204441	0.0205825	-0.993278	0.322196	0.483294			hbr	Right Grasp	-0.028691	0.00606256	-4.73249	5.13562e-06	5.6025e-05
	hbr	Right Grasp	-0.00590614	0.0107562	-0.549092	0.58377	0.700524		R-PFC1	hbr	Left Grasp	-0.0244658	0.00577304	-4.23794	3.95131e-05	0.000316105
L-VIS2	hbo	Left Grasp	0.013803	0.0151064	0.913721	0.36235	0.511553			hbr	Right Grasp	-0.0268376	0.00570915	-4.70081	5.87955e-06	5.87955e-05
	hbr	Left Grasp	-0.0170255	0.00676219	-2.51775	0.012875	0.0509368
	hbo	Right Grasp	-0.0367651	0.0148241	-2.48008	0.0142559	0.0533277
	hbr	Right Grasp	-0.0130604	0.00668612	-1.95336	0.0526632	0.134459
R-VIS2	hbo	Left Grasp	-0.0295695	0.017054	-1.73388	0.0850217	0.19558
	hbr	Left Grasp	-0.0345557	0.00758128	-4.55803	1.0734e-05	9.20057e-05
	hbo	Right Grasp	-0.0182853	0.0166765	-1.09647	0.274653	0.439445
	hbr	Right Grasp	-0.0120265	0.00747743	-1.60837	0.109886	0.231338
L-PFC2	hbo	Left Grasp	0.0666474	0.0211602	3.14966	0.00197802	0.011303
	hbr	Left Grasp	-0.0173227	0.0105171	-1.6471	0.10166	0.217842
	hbo	Right Grasp	-0.00429137	0.0208565	-0.205757	0.837263	0.88133
	hbr	Right Grasp	-0.0270123	0.0104364	-2.58827	0.0106073	0.0438921
R-PFC2	hbo	Left Grasp	0.0368112	0.0181888	2.02383	0.0447867	0.116835
	hbr	Left Grasp	-0.016546	0.00863508	-1.91613	0.0572761	0.14089
	hbo	Right Grasp	0.0327035	0.0179408	1.82285	0.0703442	0.168826
	hbr	Right Grasp	-0.00852075	0.00856863	-0.994413	0.321645	0.483294
L-PFC1	hbo	Left Grasp	0.0303288	0.0135112	2.24471	0.0262694	0.0875648
	hbr	Left Grasp	-0.0151331	0.00612791	-2.46955	0.0146651	0.0533277
	hbo	Right Grasp	-0.000831606	0.0132889	-0.0625789	0.950186	0.952589
	hbr	Right Grasp	-0.028691	0.00606256	-4.73249	5.13562e-06	5.6025e-05
R-PFC1	hbo	Left Grasp	0.0161959	0.0127627	1.269	0.206432	0.381106
	hbr	Left Grasp	-0.0244658	0.00577304	-4.23794	3.95131e-05	0.000316105
	hbo	Right Grasp	0.0175807	0.0125425	1.40169	0.163103	0.31987
	hbr	Right Grasp	-0.0268376	0.00570915	-4.70081	5.87955e-06	5.87955e-05

## Sheet: groupAnalysisEPDvsMPD
Summary of group-level contrasts between ePD vs. mPD groups across ROIs, task conditions and chromophores.									Significant group-level contrasts between ePD vs. mPD groups across ROIs, task conditions and chromophores.
ROI	type	Contrast	Beta	SE	T	p	pFDR		ROI	type	Contrast	Beta	SE	T	p	pFDR
L-SMN	hbo	Left Grasp	0.101802	0.0367727	2.76842	0.00635355	0.0293241		L-SMN	hbo	Left Grasp	0.101802	0.0367727	2.76842	0.00635355	0.0293241
	hbr	Left Grasp	0.00274213	0.0180384	0.152016	0.879381	0.910216			hbo	Right Grasp	0.0804629	0.0361107	2.22823	0.0273734	0.0876425
	hbo	Right Grasp	0.0804629	0.0361107	2.22823	0.0273734	0.0876425			hbr	Right Grasp	-0.0378456	0.0178486	-2.12037	0.0356427	0.102822
	hbr	Right Grasp	-0.0378456	0.0178486	-2.12037	0.0356427	0.102822		R-SMN	hbr	Left Grasp	-0.0411006	0.0167607	-2.4522	0.0153616	0.0542176
R-SMN	hbo	Left Grasp	0.0543209	0.0358252	1.51628	0.131582	0.271124		R-VIS1	hbr	Left Grasp	0.0436513	0.019639	2.22268	0.0277535	0.0876425
	hbr	Left Grasp	-0.0411006	0.0167607	-2.4522	0.0153616	0.0542176		L-VIS2	hbr	Left Grasp	0.0260803	0.0123468	2.11231	0.0363391	0.102822
	hbo	Right Grasp	-0.0674045	0.0352137	-1.91416	0.0575301	0.14089			hbo	Right Grasp	0.0841095	0.0268776	3.12935	0.00211076	0.0115132
	hbr	Right Grasp	-0.00801213	0.01655	-0.484117	0.629019	0.738979		R-VIS2	hbr	Left Grasp	0.0476348	0.0141072	3.37664	0.000937532	0.00592126
L-VIS1	hbo	Left Grasp	-0.0277264	0.0310503	-0.892949	0.373334	0.520931		R-PFC2	hbr	Left Grasp	-0.0456603	0.0158546	-2.87994	0.00456821	0.0219274
	hbr	Left Grasp	0.0247934	0.0147564	1.68018	0.0950321	0.211182			hbr	Right Grasp	-0.05822	0.0157097	-3.70598	0.000296885	0.00197923
	hbo	Right Grasp	0.0168044	0.0303397	0.553874	0.580501	0.700524		R-PFC1	hbr	Left Grasp	-0.0223794	0.0105609	-2.11908	0.0357535	0.102822
	hbr	Right Grasp	0.0101406	0.0145534	0.696784	0.487031	0.615206
R-VIS1	hbo	Left Grasp	0.0475558	0.0384902	1.23553	0.218591	0.391506
	hbr	Left Grasp	0.0436513	0.019639	2.22268	0.0277535	0.0876425
	hbo	Right Grasp	0.0156467	0.037787	0.414077	0.679417	0.769151
	hbr	Right Grasp	-0.0269503	0.0193266	-1.39447	0.165266	0.31987
L-VIS2	hbo	Left Grasp	-0.0225789	0.0274242	-0.823321	0.41165	0.548867
	hbr	Left Grasp	0.0260803	0.0123468	2.11231	0.0363391	0.102822
	hbo	Right Grasp	0.0841095	0.0268776	3.12935	0.00211076	0.0115132
	hbr	Right Grasp	0.00596522	0.0122004	0.488936	0.625611	0.738979
R-VIS2	hbo	Left Grasp	0.0383316	0.0319548	1.19956	0.232228	0.399215
	hbr	Left Grasp	0.0476348	0.0141072	3.37664	0.000937532	0.00592126
	hbo	Right Grasp	0.0270974	0.0312993	0.865751	0.388028	0.523184
	hbr	Right Grasp	0.0145267	0.01388	1.04659	0.296994	0.462848
L-PFC2	hbo	Left Grasp	-0.00271869	0.0374697	-0.072557	0.942257	0.952589
	hbr	Left Grasp	-0.0228602	0.0191561	-1.19336	0.234637	0.399215
	hbo	Right Grasp	0.0324933	0.0368064	0.882816	0.378767	0.521138
	hbr	Right Grasp	-0.0221098	0.0189486	-1.16683	0.245156	0.402995
R-PFC2	hbo	Left Grasp	-0.0225618	0.0356646	-0.632611	0.527964	0.653151
	hbr	Left Grasp	-0.0456603	0.0158546	-2.87994	0.00456821	0.0219274
	hbo	Right Grasp	0.0471201	0.0350272	1.34524	0.180604	0.344008
	hbr	Right Grasp	-0.05822	0.0157097	-3.70598	0.000296885	0.00197923
L-PFC1	hbo	Left Grasp	0.0114369	0.0239927	0.476684	0.63429	0.738979
	hbr	Left Grasp	-0.0138411	0.0114153	-1.2125	0.227252	0.399215
	hbo	Right Grasp	0.0250346	0.0235688	1.06219	0.289879	0.457704
	hbr	Right Grasp	-0.0109764	0.011284	-0.972741	0.332269	0.492251
R-PFC1	hbo	Left Grasp	-0.00143688	0.0241259	-0.0595573	0.952589	0.952589
	hbr	Left Grasp	-0.0223794	0.0105609	-2.11908	0.0357535	0.102822
	hbo	Right Grasp	0.0276382	0.023666	1.16784	0.244749	0.402995
	hbr	Right Grasp	-0.00723916	0.0104281	-0.694199	0.488646	0.615206

## Sheet: correlationAnalysis
Spearman's correlation.										Significant Spearman's correlation.
Contrast	ROI	age	CRIQtotal	diseaseDuration	UPDRStotal	SCWE	SCWT			Contrast	ROI	age	CRIQtotal	diseaseDuration	UPDRStotal	SCWE	SCWT
Right Grasp hbo	R_VIS1	0.077 (0.639)	-0.083 (0.617)	-0.397 (0.012)	-0.035 (0.832)	0.162 (0.338)	0.005 (0.976)			Right Grasp hbo	R_VIS1	0.077 (0.639)	-0.083 (0.617)	-0.397 (0.012)	-0.035 (0.832)	0.162 (0.338)	0.005 (0.976)
	L_VIS2	0.081 (0.623)	-0.056 (0.736)	0.076 (0.644)	-0.006 (0.973)	0.132 (0.438)	-0.205 (0.231)				R_VIS2	-0.156 (0.343)	-0.009 (0.956)	-0.366 (0.022)	-0.388 (0.015)	-0.063 (0.711)	-0.174 (0.311)
	R_VIS2	-0.156 (0.343)	-0.009 (0.956)	-0.366 (0.022)	-0.388 (0.015)	-0.063 (0.711)	-0.174 (0.311)			Left Grasp hbo	-	-	-	-	-	-	-
	L_SMN	-0.185 (0.259)	-0.197 (0.23)	-0.147 (0.372)	-0.189 (0.249)	-0.059 (0.73)	-0.282 (0.096)			Right Grasp hbr	R_VIS1	0.159 (0.334)	-0.159 (0.333)	-0.29 (0.073)	0.04 (0.81)	0.371 (0.024)	-0.047 (0.787)
	L_PFC1	-0.215 (0.189)	-0.089 (0.592)	0.11 (0.505)	-0.123 (0.455)	-0.295 (0.077)	-0.203 (0.236)				L_SMN	0.441 (0.005)	-0.059 (0.72)	0.241 (0.139)	0.22 (0.179)	-0.049 (0.773)	0.248 (0.145)
Left Grasp hbo	L_VIS1	0.123 (0.454)	0.181 (0.271)	0.244 (0.134)	0.188 (0.251)	-0.149 (0.377)	0.066 (0.703)				L_PFC2	0.275 (0.091)	-0.027 (0.873)	0.05 (0.762)	0.142 (0.388)	0.245 (0.144)	0.476 (0.003)
	L_VIS2	0.123 (0.454)	0.181 (0.271)	0.244 (0.134)	0.188 (0.251)	-0.149 (0.377)	0.066 (0.703)				R_PFC2	0.394 (0.013)	-0.236 (0.149)	-0.056 (0.734)	0.192 (0.241)	0.539 (< .001)	0.144 (0.403)
	L_SMN	0.055 (0.739)	0.137 (0.404)	-0.107 (0.517)	-0.006 (0.969)	-0.199 (0.238)	0.061 (0.723)				L_PFC1	0.193 (0.239)	-0.1 (0.546)	0.006 (0.969)	0.208 (0.205)	0.057 (0.736)	0.354 (0.034)
	R_SMN	-0.3 (0.063)	0.179 (0.274)	-0.185 (0.26)	-0.201 (0.219)	-0.144 (0.396)	-0.091 (0.598)				R_PFC1	0.329 (0.041)	-0.18 (0.274)	0.001 (0.998)	0.184 (0.263)	0.464 (0.004)	0.167 (0.33)
	L_PFC1	0.049 (0.768)	0.082 (0.619)	-0.092 (0.577)	0.023 (0.89)	-0.214 (0.203)	-0.066 (0.702)			Left Grasp hbr	L_VIS2	-0.366 (0.022)	0.259 (0.112)	-0.217 (0.185)	-0.19 (0.248)	0.13 (0.442)	0.138 (0.421)
Right Grasp hbr	R_VIS1	0.159 (0.334)	-0.159 (0.333)	-0.29 (0.073)	0.04 (0.81)	0.371 (0.024)	-0.047 (0.787)				L_SMN	0.152 (0.356)	-0.531 (< .001)	0.091 (0.583)	0.071 (0.666)	0.284 (0.089)	-0.057 (0.743)
	R_VIS2	-0.202 (0.216)	-0.017 (0.919)	-0.282 (0.082)	-0.224 (0.171)	0.069 (0.686)	-0.26 (0.125)				R_SMN	0.345 (0.031)	-0.137 (0.405)	0.242 (0.138)	0.185 (0.26)	0.132 (0.437)	0.184 (0.282)
	L_SMN	0.441 (0.005)	-0.059 (0.72)	0.241 (0.139)	0.22 (0.179)	-0.049 (0.773)	0.248 (0.145)				L_PFC2	0.456 (0.004)	-0.145 (0.377)	0.259 (0.111)	0.335 (0.037)	0.067 (0.693)	-0.016 (0.925)
	L_PFC2	0.275 (0.091)	-0.027 (0.873)	0.05 (0.762)	0.142 (0.388)	0.245 (0.144)	0.476 (0.003)				R_PFC2	0.115 (0.486)	0.01 (0.953)	0.138 (0.402)	0.208 (0.204)	0.252 (0.132)	0.394 (0.017)
	R_PFC2	0.394 (0.013)	-0.236 (0.149)	-0.056 (0.734)	0.192 (0.241)	0.539 (< .001)	0.144 (0.403)				R_PFC1	0.047 (0.777)	-0.024 (0.886)	0.168 (0.307)	0.2 (0.222)	0.214 (0.203)	0.398 (0.016)
	L_PFC1	0.193 (0.239)	-0.1 (0.546)	0.006 (0.969)	0.208 (0.205)	0.057 (0.736)	0.354 (0.034)
	R_PFC1	0.329 (0.041)	-0.18 (0.274)	0.001 (0.998)	0.184 (0.263)	0.464 (0.004)	0.167 (0.33)
Left Grasp hbr	R_VIS1	-0.255 (0.118)	0.088 (0.594)	-0.103 (0.531)	-0.158 (0.336)	-0.007 (0.965)	-0.031 (0.857)
	L_VIS2	-0.366 (0.022)	0.259 (0.112)	-0.217 (0.185)	-0.19 (0.248)	0.13 (0.442)	0.138 (0.421)
	R_VIS2	-0.255 (0.118)	0.088 (0.594)	-0.103 (0.531)	-0.158 (0.336)	-0.007 (0.965)	-0.031 (0.857)
	L_SMN	0.152 (0.356)	-0.531 (< .001)	0.091 (0.583)	0.071 (0.666)	0.284 (0.089)	-0.057 (0.743)
	R_SMN	0.345 (0.031)	-0.137 (0.405)	0.242 (0.138)	0.185 (0.26)	0.132 (0.437)	0.184 (0.282)
	L_PFC2	0.456 (0.004)	-0.145 (0.377)	0.259 (0.111)	0.335 (0.037)	0.067 (0.693)	-0.016 (0.925)
	R_PFC2	0.115 (0.486)	0.01 (0.953)	0.138 (0.402)	0.208 (0.204)	0.252 (0.132)	0.394 (0.017)
	R_PFC1	0.047 (0.777)	-0.024 (0.886)	0.168 (0.307)	0.2 (0.222)	0.214 (0.203)	0.398 (0.016)

## Sheet: partialCorrelationAnalysis
Partial Spearman's correlation - age as covariate.									Significant partial Spearman's correlation - age as covariate. (*) correlation values that result statistically significant when not employing age as covariate
Contrast	ROI	CRIQtotal	diseaseDuration	UPDRStotal	SCWE	SCWT			Contrast	ROI	CRIQtotal	diseaseDuration	UPDRStotal	SCWE	SCWT
Right Grasp hbo	L_VIS1	0.007 (0.965)	0.083 (0.619)	-0.132 (0.431)	0.007 (0.969)	-0.186 (0.284)			Right Grasp hbo	R_VIS1	-0.064 (0.704)	-0.41 (0.011)	-0.088 (0.6)	0.158 (0.359)	-0.011 (0.95)
	R_VIS1	-0.064 (0.704)	-0.41 (0.011)	-0.088 (0.6)	0.158 (0.359)	-0.011 (0.95)				R_VIS2	-0.055 (0.742)	-0.355 (0.029)	-0.363 (0.025)	0.006 (0.971)	-0.147 (0.4)
	L_VIS2	-0.035 (0.837)	0.068 (0.685)	-0.056 (0.739)	0.12 (0.484)	-0.233 (0.177)			Left Grasp hbo	-	-	-	-	-	-
	R_VIS2	-0.055 (0.742)	-0.355 (0.029)	-0.363 (0.025)	0.006 (0.971)	-0.147 (0.4)			Right Grasp hbr	R_VIS1	-0.121 (0.468)	-0.314 (0.055)	-0.05 (0.765)	0.347 (0.038)	-0.084 (0.63)
	L_SMN	-0.263 (0.11)	-0.129 (0.439)	-0.111 (0.506)	0.01 (0.956)	-0.254 (0.141)				L_PFC2	0.054 (0.748)	0.02 (0.903)	0 (0.999)	0.147 (0.391)	0.448 (0.007)
	L_PFC1	-0.158 (0.343)	0.138 (0.408)	-0.015 (0.931)	-0.241 (0.157)	-0.179 (0.303)				R_PFC2	-0.143 (0.392)	-0.11 (0.512)	-0.014 (0.932)	0.457 (0.005)	0.073 (0.675)
Left Grasp hbo	L_VIS1	0.226 (0.173)	0.234 (0.158)	0.147 (0.379)	-0.228 (0.181)	0.043 (0.808)				L_PFC1	-0.049 (0.771)	-0.016 (0.926)	0.128 (0.442)	-0.018 (0.919)	0.318 (0.063) (*)
	L_VIS2	0.226 (0.173)	0.234 (0.158)	0.147 (0.379)	-0.228 (0.181)	0.043 (0.808)				R_PFC1	-0.097 (0.561)	-0.039 (0.818)	0.017 (0.919)	0.382 (0.022)	0.106 (0.543)
	L_SMN	0.159 (0.339)	-0.114 (0.495)	-0.041 (0.808)	-0.226 (0.185)	0.046 (0.794)			Left Grasp hbr	L_SMN	-0.515 (< .001)	0.075 (0.654)	-0.008 (0.961)	0.259 (0.127)	-0.075 (0.67)
	R_SMN	0.105 (0.531)	-0.16 (0.339)	-0.057 (0.734)	-0.048 (0.779)	-0.043 (0.805)				L_PFC2	-0.022 (0.897)	0.236 (0.154)	0.131 (0.433) (*)	-0.105 (0.544)	-0.102 (0.559)
	L_PFC1	0.1 (0.551)	-0.098 (0.558)	-0.003 (0.987)	-0.265 (0.118)	-0.091 (0.602)				R_PFC2	0.044 (0.795)	0.127 (0.447)	0.175 (0.294)	0.218 (0.202)	0.381 (0.024)
Right Grasp hbr	R_VIS1	-0.121 (0.468)	-0.314 (0.055)	-0.05 (0.765)	0.347 (0.038)	-0.084 (0.63)				R_PFC1	-0.011 (0.947)	0.164 (0.326)	0.206 (0.215)	0.205 (0.231)	0.399 (0.018)
	R_VIS2	-0.078 (0.643)	-0.266 (0.106)	-0.142 (0.395)	0.157 (0.36)	-0.228 (0.189)
	L_SMN	0.073 (0.662)	0.215 (0.194)	-0.01 (0.951)	-0.242 (0.155)	0.185 (0.288)
	L_PFC2	0.054 (0.748)	0.02 (0.903)	0 (0.999)	0.147 (0.391)	0.448 (0.007)
	R_PFC2	-0.143 (0.392)	-0.11 (0.512)	-0.014 (0.932)	0.457 (0.005)	0.073 (0.675)
	L_PFC1	-0.049 (0.771)	-0.016 (0.926)	0.128 (0.442)	-0.018 (0.919)	0.318 (0.063)
	R_PFC1	-0.097 (0.561)	-0.039 (0.818)	0.017 (0.919)	0.382 (0.022)	0.106 (0.543)
Left Grasp hbr	R_VIS1	0.019 (0.911)	-0.078 (0.642)	-0.032 (0.847)	0.107 (0.535)	0.023 (0.896)
	L_VIS2	0.176 (0.291)	-0.19 (0.252)	-0.001 (0.995)	0.293 (0.083)	0.213 (0.218)
	R_VIS2	0.019 (0.911)	-0.078 (0.642)	-0.032 (0.847)	0.107 (0.535)	0.023 (0.896)
	L_SMN	-0.515 (< .001)	0.075 (0.654)	-0.008 (0.961)	0.259 (0.127)	-0.075 (0.67)
	R_SMN	-0.046 (0.785)	0.218 (0.189)	0.008 (0.96)	0.01 (0.952)	0.132 (0.45)
	L_PFC2	-0.022 (0.897)	0.236 (0.154)	0.131 (0.433)	-0.105 (0.544)	-0.102 (0.559)
	R_PFC2	0.044 (0.795)	0.127 (0.447)	0.175 (0.294)	0.218 (0.202)	0.381 (0.024)
	R_PFC1	-0.011 (0.947)	0.164 (0.326)	0.206 (0.215)	0.205 (0.231)	0.399 (0.018)
